# Supplementary material for: Novel Inhibitors of Mitochondrial sn-Glycerol 3-phosphate Dehydrogenase
Source: PLoS One. 2014 Feb 24;9(2):e89938. doi: 10.1371/journal.pone.0089938 (PMC3933693; doi:10.1371/journal.pone.0089938)
Supplement: Table S1 — Screening results for hits in the mGPDH ROS assay. Summary data for the 87 compounds that selectively inhibited mGPDH ROS. Each value is the average of duplicate “% change from DMSO” determined for each compound at ∼2.5 µM against 6 screening assays. (XLSX) [file pone.0089938.s001.xlsx]

## Sheet: mGPDH Hits - 10% Cutoff
CHMB ID #	mGPDH	IF/DH	IQ	IIF	IIIQo	ΔΨm
5137121	-72.571	-89.6982	-61.5797	-106.57	-73.8623	1.11073
5195231	-68.7533	-166.38	-66.7368	-110.06	-41.1933	0.390889
5241494	-51.047	-54.1761	-68.3786	-81.3966	-46.9784	2.082
5110065	-40.089	-46.7879	-47.827	-72.7953	-53.4911	ND
5470032	-39.1923	-35.8805	-53.5923	-48.5992	-50.6965	1.87061
5174308	-37.4624	-72.994	-49.0099	-50.8052	-30.1369	0.352011
5105145	-37.3195	-62.0101	-49.715	-62.7319	-48.5279	-1.1788
5106694	-32.0594	-39.6562	-49.2032	-58.5471	-48.0798	0.126751
5181020	-31.6481	-40.8551	-35.5969	-39.7359	-32.6567	0.049991
5219818	-31.6403	-40.2081	-50.1351	-51.0354	-36.6405	-0.483254
5219504	-29.8387	-30.7165	-19.349	-44.3294	-8.78269	1.39167
5452512	-29.7199	-33.6647	-33.966	-24.5007	-33.7839	0.0118903
5213710	-28.4559	-40.7589	-38.3826	-52.0897	-35.7451	-1.44129
5107549	-27.9765	-41.2735	-27.46	-44.5524	-6.85102	0.31051
5572789	-27.6698	-23.198	-33.5173	-20.6075	-33.5452	0.00569646
5175328	-26.8958	-56.0758	-41.4757	-48.2888	-43.363	0.135831
5227928	-26.8836	-79.5058	-91.7016	-28.2199	-18.1836	-17.3421
5471987	-26.3768	-52.3341	-9.94137	-28.0183	-8.37416	0.0124807
5142348	-23.6702	-63.1318	-8.25315	-25.3056	-8.06393	0.677074
5158529	-23.4878	-54.3007	-50.4825	-47.5991	-42.6416	-0.406541
5219795	-23.3488	-30.4983	-14.8103	-49.0455	-23.3354	0.596674
5213708	-23.324	-37.9359	-39.0255	-49.3806	-37.9861	1.00432
5227815	-22.7912	-46.7287	-31.9694	-20.2928	-4.40421	0.388961
5219661	-22.6826	-91.7558	-51.971	-32.8897	-20.1744	-1.83214
5210729	-21.9035	-32.6083	-40.908	-53.2343	-50.3953	-0.572773
5224148	-21.628	4.1373	0.973329	3.56824	-0.246152	0.153642
5219646	-21.4567	-31.4371	-38.6425	-50.4447	-40.77	1.17816
5213695	-21.2542	-22.5154	-33.7467	-45.4575	-36.4666	-0.363747
5454631	-20.617	-52.15	-40.898	-25.5914	-14.34	-0.0048725
5457094	-20.1988	-27.1824	-27.1673	-27.6072	-17.4354	0.527348
5107950	-19.8067	-58.3544	-70.4511	-18.0638	46.1575	-14.4106
5219662	-19.5697	-50.6335	-36.6085	-42.5428	-20.3494	0.000958533
5185575	-18.7055	-26.2106	-2.45568	-11.1661	-11.7806	0.309915
5478949	-18.531	-17.4468	-37.2734	-28.7192	-38.7659	1.99276
5102371	-18.0287	-26.7402	-27.7462	-31.8981	-32.9061	ND
5410291	-17.9512	-15.5182	-18.1825	ND	-19.0388	-0.0836086
5210298	-17.8486	-36.0205	-67.3318	-17.7657	4.26839	-4.40161
5685044	-17.8153	-11.4677	-6.93011	-24.177	-17.5022	-0.0169093
5103796	-17.6405	-14.8041	-4.1576	ND	-11.0291	-0.662471
5220986	-17.0613	-17.791	-15.3254	-20.328	-9.24927	-1.01468
5117820	-16.6785	-85.5327	-89.0372	-96.1284	19.2755	7.41134
5106791	-16.176	-33.6462	-44.7116	-42.4851	-35.4075	0.465516
5197010	-16.1165	-83.1832	-50.1024	-22.4876	3.01579	-1.55726
5175136	-16.0834	-42.5458	-18.8619	-14.4543	9.07816	0.113439
5241182	-15.9136	17.7919	4.91344	-2.79117	-11.5693	-0.323328
5144331	-15.6747	-69.9666	-78.3942	-11.3997	-0.151921	-8.2762
5152330	-14.677	-44.1141	-5.95915	-17.6959	-0.141378	1.49735
5563049	-14.6426	2.7072	2.79007	-0.536183	-4.99778	-0.0465847
5210767	-14.1481	-0.501681	-0.0908364	1.2763	-0.0236298	-0.00714723
5240485	-14.0639	-2.53313	-14.3804	-12.7648	-10.458	-1.29032
5215317	-14.0631	-34.6605	-13.7054	-26.8889	-6.4097	0.143556
5411978	-13.9512	-11.6902	-20.9911	ND	-28.4869	0.227176
5607971	-13.5643	-72.8385	-0.753394	-18.6034	-64.5458	-0.382585
5157966	-13.4784	-20.4134	-0.990838	-9.30322	-3.87849	-2.10526
5215697	-13.4185	-26.8355	-7.295	3.54556	4.11605	-0.275788
5424907	-13.3748	-6.51952	-2.88077	ND	-5.71367	0.00666046
5162292	-13.1187	-7.49846	-4.1929	-24.7818	-23.7948	-2.72109
5663561	-12.9129	-9.1154	-3.92231	-11.8567	-4.7493	0.0494476
5169072	-12.8422	-48.5813	1.53471	-0.601409	-0.211595	-0.560831
5244345	-12.7202	0.98988	1.65521	-1.02221	9.96257	-0.330036
5180457	-12.6203	-9.497	-21.2538	-21.6728	-15.0041	1.03563
5149475	-12.4167	-9.53784	-5.99422	-8.164	1.31847	1.62837
5210670	-12.3881	-4.58169	0.39621	-0.354053	-15.8765	-0.0740085
5224147	-12.1541	-2.59414	0.758724	2.05622	2.46743	0.797222
5118488	-11.9781	5.54567	-2.80347	-1.77398	-9.76132	0.855842
5119408	-11.7215	-13.3207	-11.7897	2.29185	0.838421	-0.10381
5154724	-11.645	-26.6155	-25.6661	-19.7106	10.6327	-0.89159
5151025	-11.5861	-2.45432	-19.0295	-32.2133	-24.9807	-0.184566
5210384	-11.4241	6.28098	1.41856	-0.155939	11.794	-1.0712
5423875	-11.3084	-12.7021	-20.014	ND	-14.9582	0.507458
5157043	-11.2148	-14.8468	-0.197098	-5.49879	-8.58747	0.140443
5431368	-11.1286	-80.4198	-4.74353	2.9718	-35.6549	-0.642566
5180162	-10.8339	-5.61222	-6.25443	-10.7245	-3.17303	-0.240457
5151110	-10.8064	-18.8866	-15.8693	-19.7479	3.12458	0.508633
5152843	-10.7423	-18.9563	-6.18005	-7.79769	-15.6625	-0.1195
5191683	-10.7378	-3.41011	-6.27359	-1.17843	-9.68309	0.514952
5429735	-10.7113	-23.1261	-0.053748	-4.29726	-11.6809	0.313957
5212321	-10.696	-12.8101	3.36581	-9.19684	0.557009	0.278465
5130037	-10.4794	0.358763	-2.86296	-15.9305	-7.68172	0.444886
5690819	-10.3489	-0.881777	-3.0736	-7.27227	-4.63125	0.635823
5240879	-10.2803	-6.33934	-0.831845	-3.80934	-4.30115	0.00315384
5182628	-10.1584	-12.9658	-0.365741	4.60092	-0.0539624	-1.21389
5212418	-10.0809	1.11088	-0.878401	-4.01242	-5.02971	-3.37414
5217469	-10.0438	-16.9551	-12.8454	-24.5194	3.8312	0.157338
5119061	-10.0418	-13.0665	-6.23394	-5.73717	-6.18858	0.737043
5225633	-10.0211	16.4321	-2.39415	-0.905284	-13.2624	1.09919
5102086	-9.99951	-12.9896	-6.79995	-10.9092	-13.9632	ND
